# Supplementary material for: Population Genetic Differentiation and Taxonomy of Three Closely Related Species of Saxifraga (Saxifragaceae) from Southern Tibet and the Hengduan Mountains
Source: Front Plant Sci. 2017 Jul 28;8:1325. doi: 10.3389/fpls.2017.01325 (PMC5532446; doi:10.3389/fpls.2017.01325)
Supplement: Supplementary file 1 [file Table1.xlsx]

## Sheet: Sheet1
Supplimentary Table S1. Distribution of polymorphic sites in the combined cpDNA sequences of rbcL, trnL-trnF, trnS-trnG in the 15 detected haplotypes of Saxifraga pasumensis and S. umbellulata.
Haplotype	Polymorphic sites (5'-3')
	rbcL		trnL-trnF																	trnS-trnG
								1	1	1043 - 1049	1	1	1084 - 1088	1140 - 1150	1	1	1371 - 1380	1	1	1565 - 1568	1	1	1599 - 1607	1	1	1	1683 - 1686	1	1688 - 1713	1714 - 1737	1	1739 - 1743	1	1745 - 1750	1	1	1753 - 1774	1775 - 1780	1	1	1829 - 1837	1	1	1	1	1932 - 1937	1	1	1
	3	4	7	9	913 - 925	9	981 - 1006	0	0		0	0			2	3		4	4		5	5		6	6	6		6			7		7		7	7			8	8		8	8	8	9		9	9	9
	8	1	8	0		7		1	3		5	8			8	4		0	3		8	8		2	2	3		8			3		4		5	5			1	1		4	9	9	2		4	5	5
	6	5	1	6		6		1	2		0	2			5	7		8	4		1	8		7	8	5		7			8		4		1	2			7	8		9	6	7	5		7	1	5
H1	A	T	G	T	#1	A	-	T	C	-	-	A	-	#8	A	-	-	G	C	-	G	G	-	G	A	G	#13	C	#14	#17	T	#18	A	#19	A	G	#20	#21	A	T	#24	-	A	A	C	-	G	T	A
H2	A	T	G	T	#1	A	-	T	C	-	-	A	-	#8	C	-	#9	G	C	-	G	G	-	G	A	G	#13	C	#15	#17	T	#18	A	#19	A	G	#20	#21	A	T	#24	-	A	A	C	-	G	T	A
H3	A	T	G	T	#1	A	#3	T	C	-	-	A	-	#8	A	-	#10	G	C	-	G	G	-	G	A	G	#13	C	#15	#17	T	#18	A	#19	A	G	#20	#21	A	T	#24	-	A	A	C	-	G	T	A
H4	A	T	G	T	#1	A	#3	T	C	-	-	A	-	-	A	-	#10	G	C	-	G	G	-	G	A	G	#13	C	#15	#17	T	#18	A	#19	A	G	#20	#21	A	T	#24	-	A	A	C	-	G	T	A
H5	C	T	A	T	#1	A	-	T	C	-	-	A	-	#8	C	-	#9	G	C	-	G	G	-	G	A	G	#13	C	#14	#17	T	#18	A	#19	A	G	#20	#21	A	G	#24	-	A	A	A	-	G	T	A
H6	A	T	G	T	#1	C	-	T	C	-	-	A	#7	#8	C	-	#9	G	C	-	G	G	-	G	A	G	#13	C	#14	#17	A	#18	A	#19	A	G	#20	#21	A	T	#24	-	A	A	C	-	T	T	A
H7	A	C	G	T	#2	A	-	T	A	-	A	C	-	#8	A	T	#9	C	A	#11	G	T	#12	T	T	T	#13	A	#16	#17	T	#18	A	#19	C	-	#20	#22	C	T	-	T	T	A	C	#25	G	C	C
H8	A	C	G	C	#2	A	#4	G	A	#6	A	C	-	#8	A	T	#9	C	A	-	T	T	#12	T	A	T	#13	A	#16	#17	T	#18	A	#19	C	G	#20	#22	A	T	-	T	T	A	C	#25	G	C	C
H9	A	C	G	C	#2	A	#5	G	A	#6	A	C	-	#8	A	T	#9	C	A	-	T	T	#12	T	A	T	#13	A	#16	#17	T	#18	C	#19	C	G	#20	#22	A	T	-	T	T	A	C	#25	G	C	C
H10	A	C	G	C	#2	A	-	G	A	#6	A	C	-	#8	A	T	#9	C	A	-	T	T	#12	T	A	T	#13	A	#16	#17	T	#18	A	#19	C	G	#20	#22	A	T	-	T	T	A	C	#25	G	C	C
H11	A	C	G	C	#2	A	-	G	A	#6	A	C	-	#8	A	T	#9	C	A	-	T	T	#12	T	A	T	#13	A	#16	#17	T	#18	A	#19	C	G	#20	#23	A	T	-	T	T	A	C	#25	G	C	C
H12	A	C	G	C	#2	A	-	G	A	#6	A	C	-	#8	A	T	#9	C	A	-	T	T	#12	T	A	T	#13	A	#16	#17	T	#18	A	#19	C	G	#20	#23	A	T	-	T	T	A	C	#25	G	C	C
H13	A	C	G	C	#2	A	-	G	A	#6	A	C	-	#8	A	T	#9	C	A	-	T	T	#12	T	A	T	#13	A	#16	#17	T	#18	A	#19	C	G	#20	#23	A	T	-	T	T	A	C	#25	G	C	C
H14	A	C	G	C	#2	A	-	G	A	#6	A	C	-	#8	A	T	#9	C	A	-	T	T	#12	T	A	T	#13	A	#16	#17	T	#18	A	#19	C	G	#20	#22	A	T	-	T	T	C	C	#25	G	C	C
H15	A	C	G	C	#2	A	-	G	A	#6	A	C	-	#8	A	T	#9	C	A	-	T	T	#12	T	A	T	-	-	-	-	-	-	-	-	-	-	-	-	A	T	-	T	T	A	C	#25	G	C	C
#1, GCTGAAGGCT; #2, TTCAGAAAGGCTG; #3, AAAATAAAAAT; #4, AAAATAAAAAGAAAATTATAAAAATA; #5, AAAATA; #6, TTCAACT; #7, AAAGA; #8, CCTTTGAAGAG; #9, TTAAGGCCTG; #10, GAAAT; #11, AAAG; #12, TTATTAAAA; #13, TTCT; #14, TAATTTATATAATTATATATATAT; #15, TAATTTATATAATTATATAT; #16, TAATTTATATAATTATATATATATAT; #17, CACGTTTATCAGCAATTCCAACTC; #18, AAAGT; #19, CGGGCT; #20, AAAAATTATTTGATGATAAAAA; #21, ATAAAA; #22, AA…
[truncated: 6 more columns]
