# Supplementary material for: Population Genetic Differentiation and Taxonomy of Three Closely Related Species of Saxifraga (Saxifragaceae) from Southern Tibet and the Hengduan Mountains
Source: Front Plant Sci. 2017 Jul 28;8:1325. doi: 10.3389/fpls.2017.01325 (PMC5532446; doi:10.3389/fpls.2017.01325)
Supplement: Supplementary file 2 [file Table2.xlsx]

## Sheet: Sheet1
Supplementary Table 2. Distribution of variable sites in the internal transcribed spacer (ITS) in the 34 detected genotypes of Saxifraga pasumensis and S. umbellulata.
Genotype	Variable sites (5'-3')
								1	1	1	1	1	1	1	1	1	1	1	1	1	1	1	1	1	1	2	2	2	2	2	2	2	2	2	3	4	4	4	5	5	5	5	5	5	5	5	5	5	5
	5	5	6	7	7	8	9	0	1	1	1	2	3	3	3	4	4	5	5	6	6	8	8	9	9	1	1	3	3	6	7	7	8	9	0	5	8	9	0	0	0	0	1	1	2	3	3	3	5
	1	6	3	5	9	5	2	4	1	5	8	0	3	4	5	2	3	3	6	2	6	1	9	2	5	1	3	2	8	9	2	6	7	4	2	0	8	0	2	3	7	9	0	2	5	0	2	4	3
G1	G	C	C	A	G	A	G	T	A	A	C	C	R	T	G	A	T	T	C	G	G	C	C	T	T	C	C	A	T	C	G	T	G	G	C	C	A	C	G	C	C	T	C	T	G	C	T	C	C
G2	G	C	C	A	G	A	G	T	A	A	C	C	G	T	G	A	T	T	C	G	G	C	C	T	T	C	C	A	T	C	G	T	G	G	C	C	A	C	G	C	C	T	C	T	G	C	T	C	C
G3	A	C	T	A	A	A	G	T	T	G	C	C	A	C	G	T	G	T	C	G	G	C	C	A	T	T	A	G	C	T	G	T	G	A	C	T	C	C	A	C	T	C	C	A	G	T	C	C	T
G4	G	T	C	A	A	C	A	T	T	A	T	T	A	C	G	T	G	C	C	G	G	C	C	A	T	C	C	G	C	T	G	T	G	G	C	T	C	C	A	C	C	C	C	T	G	C	T	C	C
G5	G	T	C	A	A	C	A	T	T	A	T	T	A	C	G	T	G	C	C	G	G	C	C	A	T	C	C	G	C	T	G	T	G	G	C	T	C	C	A	C	C	C	C	T	G	C	T	C	C
G6	G	T	C	A	A	C	A	T	T	A	T	T	A	C	G	T	G	C	C	G	G	C	C	A	T	C	C	G	C	T	G	T	G	G	C	T	C	C	A	C	C	C	C	T	G	C	T	C	C
G7	G	T	C	A	A	C	A	T	T	A	T	T	A	C	G	T	G	C	C	G	G	C	C	A	T	C	C	G	C	T	G	T	G	G	C	T	C	C	A	C	C	C	C	T	G	C	T	C	C
G8	G	T	C	A	A	C	A	T	T	A	T	T	A	C	G	T	G	C	C	G	G	C	C	A	T	C	C	G	C	T	G	T	G	G	C	T	C	C	A	C	C	C	C	T	G	C	T	C	C
G9	G	T	C	A	A	C	A	T	T	A	T	T	A	C	G	T	G	C	C	G	G	C	C	A	T	C	C	G	C	T	G	T	G	G	C	T	C	C	A	C	C	C	C	T	G	C	T	C	C
G10	G	C	C	T	G	A	R	T	W	A	C	C	A	Y	G	W	G	Y	C	G	G	C	A	W	T	Y	C	A	C	Y	G	T	T	G	M	C	C	T	G	C	C	C	T	T	G	C	T	C	C
G11	G	C	C	T	G	A	R	T	W	A	C	C	A	Y	G	W	G	Y	C	G	G	C	A	W	T	Y	C	A	C	C	G	T	T	G	M	C	C	T	G	C	C	C	T	T	G	C	T	C	C
G12	G	C	C	A	G	A	G	T	A	A	C	C	A	T	G	A	T	T	Y	G	R	C	C	T	T	C	C	A	T	C	G	T	G	G	C	C	A	C	G	M	C	T	C	T	G	C	T	C	C
G13	G	C	C	A	G	A	G	T	A	A	C	C	A	T	G	A	T	T	C	G	G	C	C	T	T	C	C	A	Y	C	G	T	G	G	C	C	A	C	G	M	C	T	C	T	G	C	T	C	C
G14	G	C	C	A	G	A	G	T	A	A	C	C	A	T	G	A	T	T	C	G	G	C	C	T	T	C	C	A	C	C	G	T	G	G	C	C	A	C	G	M	C	T	C	T	G	C	T	C	C
G15	G	C	C	A	G	A	G	T	A	A	C	C	A	T	G	A	T	T	C	G	G	C	C	T	T	C	C	A	C	C	G	T	G	G	C	C	A	C	G	C	C	T	C	T	G	C	T	C	C
G16	G	C	C	A	G	A	G	T	A	A	C	C	A	T	G	A	T	T	C	G	G	C	C	T	T	C	C	A	C	C	G	T	G	G	C	C	A	C	G	A	C	T	C	T	G	C	T	C	C
G17	A	C	C	A	A	A	G	A	T	G	C	C	A	C	T	T	G	C	C	G	G	C	C	A	T	T	A	G	C	T	A	C	G	A	C	T	C	C	A	C	T	C	C	A	A	T	T	C	C
G18	A	C	Y	A	A	A	G	A	T	G	C	C	A	C	T	T	G	C	C	G	G	C	C	A	T	T	A	G	C	T	A	C	G	A	C	T	C	C	A	C	T	C	C	A	A	T	T	C	C
G19	A	C	T	A	A	A	G	A	T	G	C	C	A	C	G	T	G	C	C	G	G	C	C	A	K	T	A	G	C	T	A	C	G	A	C	T	C	C	A	C	T	C	C	A	A	T	T	C	C
G20	A	C	Y	A	A	A	G	A	T	G	C	C	A	C	G	T	G	C	C	G	G	C	C	A	T	T	A	G	C	T	A	C	G	A	C	T	C	C	A	C	T	C	C	A	A	T	T	C	C
G21	A	C	Y	A	A	A	G	A	T	G	C	C	A	C	G	T	G	C	C	G	G	C	C	A	T	T	A	R	C	T	A	C	G	A	C	T	C	C	A	C	T	C	C	A	A	T	T	C	C
G22	A	C	T	A	A	A	G	A	T	G	C	C	A	C	G	T	G	C	C	G	G	C	C	A	G	T	A	G	C	T	A	C	G	A	C	T	C	C	A	C	T	C	C	A	A	T	T	Y	C
G23	A	C	Y	A	A	A	G	A	T	G	C	C	A	C	G	T	G	C	C	G	G	C	C	A	K	T	A	G	C	T	A	C	G	A	C	T	C	C	A	C	T	C	C	A	A	T	T	C	C
G24	A	C	T	A	A	A	G	A	T	G	C	C	A	C	G	T	G	C	C	G	G	C	C	A	G	T	A	G	C	T	A	C	G	A	C	T	C	C	A	C	T	C	C	A	A	T	T	C	C
G25	A	C	T	A	A	A	G	A	T	G	C	C	A	C	K	T	G	C	C	G	G	C	C	A	K	T	A	G	C	T	A	C	G	A	C	T	C	C	A	C	T	C	C	A	A	T	T	C	C
G26	A	C	C	A	A	A	G	A	T	G	C	C	A	C	G	T	G	C	C	A	G	T	C	A	T	T	A	G	C	T	A	C	G	A	C	T	C	C	A	C	T	C	C	A	A	T	T	C	C
G27	A	C	C	A	A	A	G	A	T	G	C	C	A	C	G	T	G	C	C	R	G	Y	C	A	T	T	A	G	C	T	A	C	G	A	C	T	C	C	A	C	T	C	C	A	A	T	T	C	C
G28	A	C	Y	A	A	A	G	A	T	G	C	C	A	C	G	T	G	C	C	G	G	C	C	A	T	T	A	G	C	T	A	C	G	A	C	T	C	C	A	C	T	C	C	A	A	T	T	C	C
G29	A	C	Y	A	A	A	G	A	T	G	C	C	A	C	K	T	G	C	C	G	G	C	C	A	T	T	A	G	C	T	A	C	G	A	C	T	C	C	A	C	T	C	C	A	A	T	T	C	C
G30	A	C	C	A	A	A	G	A	T	G	C	C	A	C	G	T	G	C	C	G	G	C	C	A	T	T	A	A	C	T	A	C	G	A	C	T	C	C	A	C	T	C	C	A	A	T	T	C	C
G31	A	C	Y	A	A	A	G	A	T	G	C	C	A	C	K	T	G	C	C	G	G	C	C	A	T	T	A	R	C	T	A	C	G	A	C	T	C	C	A	C	T	C	C	A	A	T	T	C	C
G32	A	C	Y	A	A	A	G	A	T	G	C	C	A	C	K	T	G	C	C	G	G	C	C	A	T	T	A	R	C	T	A	C	G	A	C	T	C	C	A	C	T	C	C	A	A	T	T	C	C
G33	A	C	T	A	A	A	G	A	T	G	C	C	A	C	T	T	G	C	C	G	G	C	C	A	T	T	A	G	C	T	A	C	G	A	C	T	C	C	A	C	T	C	C	A	A	T	T	C	C
G34	A	C	T	A	A	A	G	A	T	G	C	C	A	C	K	T	G	C	C	G	G	C	C	A	T	T	A	R	C	T	A	C	G	A	C	T	C	C	A	C	T	C	C	A	A	T	T	C	C
[truncated: 22 more columns]
