# Supplementary material for: Population Genetic Differentiation and Taxonomy of Three Closely Related Species of Saxifraga (Saxifragaceae) from Southern Tibet and the Hengduan Mountains
Source: Front Plant Sci. 2017 Jul 28;8:1325. doi: 10.3389/fpls.2017.01325 (PMC5532446; doi:10.3389/fpls.2017.01325)
Supplement: Supplementary file 3 [file Table3.xlsx]

## Sheet: Sheet1
Supplementary Table S3. Grouping results of populations of Saxifraga pasumensis and S. umbellulata estimated by spacial analysis of molecular variance (SAMOVA) based on cpDNA hyplotypes and ITS genotypes, respectively.
	cpDNA		ITS
K	Grouping	FCT	Grouping	FCT
K=2	A = (BM, CY, CD, GBJD, LWQ, LNZ) B = (CM, LX, JC, ND, SR, LOZ)	0.64277	A = (BM, CY, CD, GBJD, LWQ, LNZ) B = (CM, LX, JC, ND, SR, LOZ)	0.66369
K=3	A = (BM, CY, CD, GBJD, LWQ, LNZ) B1 = (CM, LX, JC, ND, SR) B2 = (LOZ)	0.79582	A1 = (BM, GBJD, LNZ) A2 = (CY, CD, LWQ) B = (CM, LX, JC, ND, SR, LOZ)	0.82116
K=4	A1 = (BM, GBJD, LNZ) A2 = (CY, CD, LWQ) B1 = (CM, LX, JC, ND, SR) B2 = (LOZ)	0.84113	A1 = (BM, GBJD, CM) A2 = (CY, CD, LWQ) A3 = (LNZ) B = (LX, JC, ND, SR, LOZ)	0.85132
K=5	A1 = (BM, GBJD, LNZ) A2 = (CY, CD, LWQ) B1 = (CM, JC, ND, SR) B2 = (LOZ) B3 = (LX)	0.86455	A1 = (BM, LNZ) A2 = (CY, CD, LWQ) A3 = (GBJD) B1 = (LX, JC, ND, SR, LOZ) B2 = (CM)	0.87409
