# Supplementary material for: Population Genetic Differentiation and Taxonomy of Three Closely Related Species of Saxifraga (Saxifragaceae) from Southern Tibet and the Hengduan Mountains
Source: Front Plant Sci. 2017 Jul 28;8:1325. doi: 10.3389/fpls.2017.01325 (PMC5532446; doi:10.3389/fpls.2017.01325)
Supplement: Supplementary file 4 [file Table4.xlsx]

## Sheet: Sheet1
Supplementary Table S4. The 39 outgroups and ITS GenBank accession numbers used for divergence time estimation of ITS genotypes of S. banmaensis, S. pasumensis and S. umbellulata.
Species	ITS accession numbers
Grossulariaceae
Ribes alpestre Wall. ex Decne	JF978468
Ribes amarum McClatchie	KU524089
Ribes horridum Rupr. ex Maxim.	KU524090
Iteaceae
Itea chinensis Hook. & Arn.	KP092690
Itea yunanensis Franch.	JN102242
Pterostemon rotundifolius Ramírez	AY231369
Saxifragaceae
Astilbe chinensis (Maxim.) Franch. & Sav.	JQ895198
Astilboides tabularis (Hemsl.) Engl.	JQ895221
Bergenia emeiensis C. Y. Wu ex J. T. Pan	KU524083
Chrysosplenium japonicum (Maxim.) Makino	JF980321
Micranthes melanocentra (Franch.) Losinsk.	LM654372
Micranthes pallida (Wall. ex Ser.) Losinsk.	LM654390
Micranthes stellaris (L.) Galasso, Banfi & Soldano	LM654407
Mitella nuda L.	AB163495
Oresitrophe rupifraga Bunge	JN102231
Peltoboykinia tellimoides (Maxim.) H. Hara	AB248847
Rodgersia podophylla A. Gray	AB248848
Saniculiphyllum guangxiense C. Y. Wu & T. K. Ku	JN102233
Tiarella trifoliata L.	AB248856
Saxifraga
Saxifraga bicuspidata Hook. f.	AF374819/AF374820
Saxifraga brunonis Wall. ex Ser.	LN812370
Saxifraga bryoides L.	LN812371
Saxifraga cernua L.	EU158861
Saxifraga cinerascens Engl. & Irmsch.	KU524106
Saxifraga cymbalaria L.	LN812405
Saxifraga egregia Engl.	KU524120
Saxifraga hispidula D. Don	JN102237
Saxifraga hostii Tausch	LN 812452
Saxifraga mertensiana Bong.	LM 654418
Saxifraga moschata Wulfen	LN812483
Saxifraga oppositifolia L.	EF687797
Saxifraga pseudohirculus Engl.	LN812509
Saxifraga rotundifolia L.	LN812519
Saxifraga rufescens Balf. f.	LN812521
Saxifraga sieversiana Sternb.	LM654422
Saxifraga sinomontana J. T. Pan & Gornall	EU158834
Saxifraga spathularis Brot.	LN812536
Saxifraga tricuspidata Rottb.	KF196339
Saxifraga zhidoensis J. T. Pan	EU158862
